# Supplementary material for: Constitutive alterations in vesicular trafficking increase the sensitivity of cells from celiac disease patients to gliadin
Source: Commun Biol. 2019 May 20;2:190. doi: 10.1038/s42003-019-0443-1 (PMC6527696; doi:10.1038/s42003-019-0443-1)
Supplement: Supplementary file 2 — Supplementary Data 1 [file 42003_2019_443_MOESM2_ESM.xlsx]

## Sheet: Figure 1
Figure 1
colocalization EEA1-EGFR
CTL cripte	GCD cripte	GFD cripte	CTLvilli	GCDvilli	GFD villi
0.35	0.75	0.418	0.348	0.37	0.376
0.33	0.8	0.58	0.38	0.56	0.487
0.3	0.73	0.483	0.22	0.66	0.45
0.31	0.74	0.496	0.309	0.42	0.521
0.34	0.78	0.479	0.358	0.64	0.46
Fluorescence intensity EGFR
CTL cripte	GCD cripte	GFD cripte	CTL villi	GCD villi	GFD villi
585	906	945	347	1123	1065
585	1017	856	428	1015	965
387	1151	952	385	1254	100
497	881	1064	353	1306	1124
514	996	953	380	1178	1078
Fluorescence intensity EEA1
CTL cripte	GCD cripte	GFD cripte	CTL villi	GCD villi	GFD villi
749	1594	987	723	1290	1087
926	981	884	840	1113	1025
522	1754	987	1010	929	998
697	1130	1022	647	1236	910
728	1206	973	815	1135	880

## Sheet: Figure 2
Figure 2
Fluorescence intensity TfR
CTR	GCD CD	GFD CD
214	1500	390
103	1100	463
83	1284	280
113	1148	435
123	1249	386
EGFR/MAPK1
0.0948974	0.405044	0.322373
0.0314495	0.405749	0.243173
0.0626661	0.562652	0.15344
0.0734061	0.475444	0.411283
EEA1/MAPK1
0.148563	0.193559	0.26275
0.0956108	0.217682	0.35969
0.0311954	0.22252	0.2
0.04746	0.264064	0.35
	0.25778	0.15
	0.448533
	0.168758
LAMP2/MAPK1
0.769729	1.29933	0.803555
0.754727	0.949218	0.691966
0.0943469	0.533564	0.540842
0.263235	0.246789	0.308229
0.0781084	0.272053	0.156063
	0.173654
	0.272374
TfR/MAPK1
0.17423	1.08142	0.2914
0.357887	0.515286	0.442683
0.154261	0.264797	0.5
0.1	0.351256	0.35
0.131302	0.417145	0.15
0.160305	0.261041
	0.30135

## Sheet: Figure 3
Figure 3
Colocalization EGFR-EEA1 Crypts
ctl med	med	GFD med	ctl egf 3h	GCD CD egf 3h	GFD CD egf 3h	ctl egf 24	GCD CD egf 24	GFD CD egf 24h
0.12	0.23	0.168	0.27	0.27	0.371	0.2	0.42	0.277
0.11	0.24	0.179	0.28	0.26	0.325	0.22	0.41	0.305
0.13	0.22	0.179	0.26	0.27	0.398	0.19	0.43	0.264
0.1	0.21	0.172	0.24	0.3	0.358	0.18	0.45	0.29
0.14	0.25	0.175	0.3	0.25	0.372	0.21	0.4	0.278
Colocalization EGFR-EEA1 villi
CTL	GCD CD	GFD CD	CTL	GCD CD	GFD CD	CTL	GCD CD	GFD CD
0.19	0.26	0.28	0.29	0.46	0.52	0.22	0.48	0.44
0.08	0.35	0.3	0.28	0.5	0.4	0.18	0.7	0.43
0.11	0.28	0.25	0.23	0.42	0.45	0.2	0.62	0.43
0.123	0.284	0.255	0.24	0.49	0.5	0.19	0.58	0.46
0.13	0.278	0.282	0.26	0.45	0.43	0.2	0.66	0.4

## Sheet: Figure 4
Figure 4
EGFR/Tubulin
NT	NT	30'	30'	1h	1h	3h	3h	6h	6h
0.395528	1.27017	0.656662	1.33187	0.993535	1.09921	0.115599	0.765702	0.135866	0.686476
0.4	1.4	0.992065	1.2594	1.02666	1.29905	0.203257	1.4504	0.0998648	0.682426
0.45	1.1	0.682232	1.55888	1.3	0.965441	0.565702	1.16127	0.145715	0.851573
			1.22338		1.1045	0.153962	0.955633		1.44371
Colocalizarion EGFR-EEA1 fibroblasti
nt	nt	30'		30'	1h	1h	3h	3h	6h	6h	on	on
0.67	0.63	0.88	0.88		0.83	0.88	0.58	0.83	0.65	0.86	0.5	0.75
0.53	0.6	0.89	0.82		0.85	0.8	0.5	0.89	0.61	0.82	0.58	0.7
0.58	0.51	0.87	0.91		0.84	0.83	0.64	0.8	0.76	0.88	0.53	0.71
0.583	0.56	0.84	0.85		0.815	0.836	0.5	0.815	0.682	0.84	0.543	0.75
0.591	0.63	0.92	0.9		0.86	0.85	0.59	0.873	0.634	0.81	0.513	0.69

## Sheet: Figure 5
Figure 5
RQ mRNA
CTL	GFD
1.381	0.95
0.775	1.037
1	0.583
1.052	0.856
EEA1/TUBULIN
CTR	GFD CD
0.0343928	0.304488
0.0212	0.4125
0.04025	0.20125
0.03432	0.31258
LAMP2/TUBULIN
CTR	GFD CD
6.65818	5.06903
5.64587	6.39546
5.7	5.2
TfR/TUBULIN
CTR	GFD CD
0.875677	0.751834
1.03198	1.35818
0.330238	0.268772
0.169728	0.535531
TfR/NaK-ATPase
CTR	CTR+P31-43	GFDCD	GFD CD+P31-43
0.154281	0.61927	0.809602	1.815
0.41304	1.36625	1.28325	2.01259
0.17156	1.01255	0.97215	1.51246
0.1145	0.596125	0.85125	1.42587
EEA1 Fluorescence
NT CTL	NT GFD CD
265	527
336	580
279	459
310	505
410	623
74	397
176	580
222	604
324	437
331	665
191	573
123	138
273	301
393	419
445	296
	1312
	691
	567
N. of early endosomes
ctr	GFD CD
2	5
2	5
1	10
N. of Late endosmes
ctr	GFD CD
2	0
1	1
0	3
LAMP2 Fluorescence
NT CTL	NT GFD CD
79	106
129	21
36	142
82	237
156	37
71	138
78	43
26	328
99	60
269	76
132	45
	82
TfR Fuorescenece
NT CTL	NT GFD CD
490	352
453	498
432	701
441	700
437	716

## Sheet: Figure 6
Figure 6
IL-15R/TUBULIN
CTR	GFD CD
0.781189	1.38944
0.921152	2.47634
0.83254	1.7258
0.86132	1.13125
Il-15R/NaK-ATPase
CTR	GFD CD
0.893	1.6212
1.056	2.0154
0.7235	1.4389
0.8097	1.3315
NFKB/TUBULIN
CTR	GFD CD
1.3951	0.7208
0.8852	0.7018
1.6125	1.105
NFKB/LAMINA/C
CTR	GFD CD
0.658639	1.33677
0.421164	1.25823
0.754226	1.35818
MX1/TUBULIN
CTR	GFD CD
0.203817	0.369915
0.18	0.398758
0.15	0.482
pY-STAT5/STAT5 CTR
NT	5ng	7.5ng	10ng
0.158729	0.1989	0.575722	0.26942
0.0702544	0.0744119	0.367663	0.372972
0.14	0.12	0.354	0.4
pY-STAT5/STAT5 GFD CD
NT	5ng	7.5ng	10ng
0.138826	0.571583	0.535098	0.462229
0.186215	0.497862	0.468164	0.307942
0.155222	0.342828	0.432598	0.373887

## Sheet: Figure 7
Figure 7
Colocalization EGFR-EEA1 crtpts
ctl med	GCD CD med	GFD CD med	CTL EGF 3h+P3143 1h	GCD EGF 3h+3143 1h	GFD EGF 3h+3143	CTL EGF 24h-P3143	GCD EGF 24h- P3143	GFD CD EGF24h +3143
0.12	0.24	0.168	0.3	0.33	0.3	0.24	0.4	0.33
0.11	0.23	0.179	0.4	0.37	0.22	0.23	0.5	0.37
0.13	0.22	0.179	0.35	0.47	0.25	0.2	0.6	0.42
0.1	0.21	0.18	0.28	0.34	0.36	0.31	0.6	0.35
0.14	0.23	0.173	0.42	0.42	0.41	0.24	0.5	0.33
Colocalization EGFR-EEA1 villi
ctl med	GCD CD med	GFD CD med	CTL EGF 3h+P3143	GCD EGF 3h+3143 1h	GFD EGF 3h+3143	CTL EGF 24h+P3143	GCD EGF 24h+ P3143	GFD CD 24h +3143
0.18	0.38	0.234	0.5	0.5	0.28	0.18	0.7	0.45
0.176	0.39	0.22	0.4	0.55	0.37	0.18	0.65	0.5
0.19	0.26	0.28	0.57	0.56	0.31	0.16	0.78	0.37
0.08	0.35	0.3	0.58	0.54	0.34	0.24	0.62	0.38
0.11	0.28	0.25	0.44	0.53	0.39	0.26	0.63	0.55

## Sheet: Figure 8
Figure 8
Colocalization EGFR-EEA1
t0	t0	30'	30'	1h	1h	3h	3h	6h	6h	on
0.57	0.99	0.83	0.86	0.81	0.86	0.7	0.86	0.75	0.76	0.53
0.66	0.8	0.91	0.88	0.85	0.85	0.79	0.82	0.68	0.84	0.57
0.48	0.87	0.89	0.87	0.81	0.85	0.84	0.88	0.6	0.89	0.48

## Sheet: Foglio9
Figure 9
pY-STAT5/STAT5 CTR
P31-43
NT	10	20	50	75	100
0.124128	0.342353	0.308454	0.13	0.562122	0.55396
0.14	0.234217	0.2	0.38123	0.42	0.46
0.113225	0.0955596	0.352853	0.32081	0.74868	0.733572
pY-STAT5/STAT5 GFD CD
P31-43
NT	10	20	50	75	100
0.017739	0.014722	0.412448	0.400476	0.428401	0.363913
0.10123	0.298945	0.782487	0.680338	0.615645	0.561743
0.11	0.1234	0.5124	0.59	0.53	0.43
NFkB/Lamin A/C CTR
P31-43
NT	10	20	50	75	100
0.806983	0.643039	0.951488	1.58673	1.92628	2.50391
0.68523	0.69256	1.12356	1.6569	2.156	2.8326
0.88231	0.7895	1.00121	1.55123	2.4167	2.3123
NFkB/Lamin A/C GFD CD
P31-43
NT	10	20	50	75	100
0.58374	1.158	1.54747	1.372	1.7032	1.73607
0.66258	1.65828	1.75025	1.956	1.6523	1.8523
0.70214	1.20231	1.856	1.43101	2.2311	2.4231
STAT5/Lamin A/C CTR
NT	p31-43 20	si HGS	p31-4320+siHGS	100
0.335027	0.233148	0.420471	1.04678	1.07002
0.2	0.198358	0.259917	0.79474	0.869937
0.129123	0.3	0.32	1.2	0.913753
NFkB/Lamin A/C CTR
NT	p31-43 20	si HGS	p31-4320+siHGS	100
0.42022	0.40341	0.373709	0.86944	0.75932
0.36794	0.4751	0.568	1.21409	1.16721
0.25	0.33	0.43	0.92	0.9
HGS/Tubulin CTR
NT	p31-43 20	si HGS	p31-4320+siHGS	100
1.042	0.945835	0.84084	0.789142	1.14696
0.938119	0.936843	0.688408	0.806992	1.24142
1.00892	0.856433	0.681349	0.674785	1
